# Supplementary material for: HPV Vaccination in the U.S. Midwest: Barriers and Facilitators of Initiation and Completion in Adolescents and Young Adults
Source: Vaccines (Basel). 2025 Nov 20;13(11):1175. doi: 10.3390/vaccines13111175 (PMC12656891; doi:10.3390/vaccines13111175)
Supplement: Supplementary file 1 [file vaccines-13-01175-s001.zip]

Archive with 1 entries (1 files):
- vaccines-3949126-supplementary.pdf
